# Supplementary material for: Assessing Numerical Dependence in Gene Expression Summaries with the Jackknife Expression Difference
Source: PLoS One. 2012 Aug 2;7(8):e39570. doi: 10.1371/journal.pone.0039570 (PMC3411624; doi:10.1371/journal.pone.0039570)
Supplement: Text S1 — A .txt file providing the R code to obtain this JED measure (with an example). (TXT) [file pone.0039570.s001.txt]

##
##  Supplemental Text S1 -- for 2012 PLoS ONE manuscript
##     "Assessing numerical dependence in gene expression summaries
##      with the Jackknife Expression Difference"
##     by Stevens and Nicholas.
##  This is R code to define and use JED.
##  Copyright 2012, John R. Stevens and Gabriel Nicholas.
##  (Last updated 4/7/12)
##


###################################################################################
##
##  R function to compute jacknife expression differences
##    for a given AffyBatch object (abatch)
##    for methods: 'rma','gcrma','mas5','plier','liwong','puma'.
##
##  Here, the returned objects (arrays, called jed.array) contain
##  jackknife expression differences:
##
##     jed.array[i,j,jj] = JED(j,jj) for gene i  (between arrays j and jj)
##
##  Additional methods can easily be added to this function.
##
jed <- function(abatch, method)
  {
     # check method argument
     possible.methods <- c('rma','gcrma','mas5','plier','liwong','puma')
     if(!is.element(method,possible.methods))
       {
         cat('ERROR: method must be one of ', possible.methods, '\n')
         return(NULL)
        }

     # define preprocessing function for method; then get.emat.function(a.batch) takes an AffyBatch object and returns a matrix of log2-scale expression values
     if(method=='rma'){ get.emat.function <- function(a.batch){exprs(rma(a.batch))}  }
     if(method=='gcrma'){ get.emat.function <- function(a.batch){exprs(gcrma(a.batch))}  }
     if(method=='mas5'){ get.emat.function <- function(a.batch){temp <- exprs(mas5(a.batch,verbose=FALSE)); temp[temp<0] <- min(temp[temp>0]); return(log2(temp)) }  }
     if(method=='plier'){ get.emat.function <- function(a.batch){exprs(justPlier(a.batch, normalize=T))}  }
     if(method=='liwong'){ get.emat.function <- function(a.batch){ temp <- exprs(suppressWarnings(expresso(a.batch, normalize.method = "invariantset", bg.correct = FALSE, pmcorrect.method = "pmonly", summary.method = "liwong"))); temp[temp<0] <- min(temp[temp>0]); return(log2(temp)) }  }
     if(method=='puma'){ get.emat.function <- function(a.batch){ exprs(pumaNormalize(mmgmos(a.batch))) } }
       
     # get original expression matrix
     gn.subset <- geneNames(abatch)
     narrays <- length(abatch)
     ngenes <- length(gn.subset)
     emat.orig <- get.emat.function(abatch)

     # get expression matrix for each jackknife
     emat.jack <- array(0,dim=c(narrays,ngenes,narrays))
     for(i in 1:narrays)
        {
           t.i <- c(1:narrays)[-i]
           emat.jack[i,,t.i] <- get.emat.function(abatch[,t.i])
         }  # then emat.jack[i,k,j] is the expression value for gene k on array j when array i is withheld

     # make adjustment for any negative expression values (on log-scale)
     epsilon <- min(emat.orig[emat.orig>0])
     emat.orig[emat.orig < 0] <- epsilon
     emat.jack[emat.jack < 0] <- epsilon

     # calculate JED, and return as array
     jed.array <- array(dim=c(ngenes,narrays,narrays))
     arraynames <- sampleNames(abatch)
     dimnames(jed.array) <- list(rownames(emat.orig),arraynames,arraynames)
     for(i in 1:ngenes)
        {
           for(j in 1:narrays)
              {
                for(jj in 1:narrays)
                   {
                      jed.array[i,j,jj] <-   ( abs(  emat.orig[i,j]-emat.jack[jj,i,j]  )  /  ( 2 * max( c(emat.orig[i,j],emat.jack[jj,i,j]) ) )    +   abs(  emat.orig[i,jj]-emat.jack[j,i,jj] )  /   ( 2 * max( c(emat.orig[i,jj],emat.jack[j,i,jj])  )  )  )
                    }
               }
         }  # then jed.array[i,j,jj] is the JED for gene i between arrays j and jj
     return(jed.array)
   }
##
###################################################################################


###################################################################################
##
## Now use this on an example data set; this takes about 1 minute on a desktop PC
## (using other method options in the jed function can take much longer)
##
###################################################################################

# startup
library(affy); library(SpikeInSubset)
data(spikein95)

# obtain JED array for RMA preprocessing
JED.array.rma <- jed(abatch=spikein95, method="rma")
   # in current form, jed function allows method to be one of: 'rma','gcrma','mas5','plier','liwong','puma'

# look at JED matrix for first gene
JED.array.rma[1,,]

# visualize all in boxplot
JED.vector.rma <- as.vector(JED.array.rma)
boxplot(JED.vector.rma, main='JED for RMA')
